# Supplementary material for: New Findings: Hindlimb Unloading Causes Nucleocytoplasmic Ca2+ Overload and DNA Damage in Skeletal Muscle
Source: Cells. 2023 Apr 3;12(7):1077. doi: 10.3390/cells12071077 (PMC10093444; doi:10.3390/cells12071077)
Supplement: Supplementary file 1 [file cells-12-01077-s001.zip]

Archive with 1 entries (1 files):
- cells-2094888-SI.pdf
